# Supplementary material for: Microbiome Community Structure and Functional Gene Partitioning in Different Micro-Niches Within a Sporocarp-Forming Fungus
Source: Front Microbiol. 2021 Mar 30;12:629352. doi: 10.3389/fmicb.2021.629352 (PMC8042227; doi:10.3389/fmicb.2021.629352)
Supplement: Supplementary file 2 [file Data_Sheet_2.xls]

## Sheet: norm_gene_intensity.xls
Gene	Mean	P.1	P.2	P.3	C.1	C.2	C.3	H.1	H.2	H.3
3HP_CoAs	1.16022	1.15243	1.16293	1.1649	1.19498	1.13611	1.17803	1.13277	1.12779	1.19204
4hbcd	3.32051	3.3395	3.50746	3.39439	3.41966	4.02374	4.27957	2.60428	2.75066	2.56535
4hbcd_dic4hb	6.36817	6.52405	6.61343	6.60216	6.55931	7.34442	7.3735	5.68332	4.87052	5.74278
AACT_DiC4HB	17.5241	17.1059	17.5893	18.0088	17.6236	18.6896	17.8856	16.6377	16.6101	17.566
acaB_arch	0.926456	0.979904	0.927315	0.981041	0.835179	0.996542	0.881793	0.930934	0.900309	0.905085
acc_arch	1.96453	2.08467	1.99054	2.03504	2.10174	1.97802	2.10828	2.0756	1.20884	2.09801
accD	4.69786	4.61318	4.7197	4.67857	4.88434	4.66136	4.82491	4.4372	4.78308	4.6784
acetylglucosaminidase	547.716	552.643	510.885	550.476	557.594	577.614	584.301	545.015	491.412	559.502
aclb	4.77605	4.47085	4.59444	4.53344	4.72972	4.59369	4.70463	5.22805	4.70025	5.42938
AcnA	40.0207	40.015	37.9368	40.291	39.4233	40.1698	40.8189	40.2218	39.1611	42.1485
actin__Cercozoa	0.863543	0.781569	0.772235	0	1.48731	2.37854	2.35224	0	0	0
actin_amoebozoa	3.54649	3.50329	3.5851	2.72791	4.08687	4.04493	4.43906	3.54239	2.47914	3.50967
actin_ciliophora	6.0444	5.0767	5.07928	5.91001	6.07709	9.16988	8.5144	3.36904	5.08633	6.11689
actin_Cryptophyta	3.46093	3.70284	3.78018	2.96014	3.82248	3.54623	3.85311	3.6308	2.07308	3.77949
actin_Haptophyceae	1.98906	2.02954	2.07096	2.03728	2.1858	2.08038	2.11612	1.28585	2.00531	2.09035
actin_Perkinsea	12.987	13.6463	12.8093	13.7883	12.7184	12.6922	12.8875	12.65	12.8552	12.8354
actin_Rhizaria	5.40575	5.88324	5.21745	6.0157	5.37803	5.97526	6.07702	5.17806	3.49824	5.42873
actin_Stramenopiles	24.3979	24.8817	24.5739	24.0201	26.6286	26.794	27.0342	22.1037	19.9673	23.5778
actin_Viridiplantae	28.4108	27.8713	25.0245	27.524	30.0762	30.8671	31.3386	26.0797	27.887	29.0284
adhC	5.46446	5.4403	5.3497	5.40412	5.70249	5.47085	5.59061	5.29604	5.49057	5.43547
adpb	8.26883	8.27971	8.05775	8.12247	9.01459	8.18898	9.15725	8.19842	7.06563	8.33464
alginase	140.938	141.289	137.096	140.952	141.057	146.048	147.485	139.035	133.399	142.081
alkb	332.71	334.561	320.44	329.988	338.511	342.532	347.242	329.122	313.29	338.703
alkh	10.2783	10.6422	10.2913	10.4165	10.7865	10.802	10.8155	10.5108	7.29455	10.9453
alkj	12.0973	11.6219	11.2543	11.6728	12.1591	13.4311	13.0812	12.2429	11.0986	12.3135
alkk	122.624	124.644	116.213	123.667	125.607	129.93	126.895	120.981	110.481	125.199
aln	44.8801	45.4292	42.9964	43.5932	44.7471	46.7067	45.9601	44.9058	43.8983	45.6836
alpha_galactosidase_fungi	44.3667	44.6588	40.6858	44.9868	44.2239	47.6847	49.8026	42.9689	38.0579	46.2313
alpha_tubulin_ciliophora	2.2989	2.46314	0.750797	2.33949	2.22602	3.24971	3.21637	2.45681	1.62869	2.35905
alpha_tubulin_Oxymonads	3.12107	3.27075	3.04574	3.28179	2.93101	3.25595	3.09745	3.27316	3.05259	2.88119
amie	63.6106	64.6731	60.6162	64.1129	63.5714	67.9108	67.4991	62.1087	58.9802	63.0236
amoa	30.4002	30.9182	29.1626	30.8208	30.2917	30.6383	31.2098	30.8046	28.7694	30.9866
amyA	3328.21	3375.51	3146.56	3334.32	3397.59	3499.97	3527.46	3273.34	3018.35	3380.84
amyx	5.14499	4.96668	4.90883	4.81602	4.81216	6.42408	6.50313	4.9814	3.94071	4.95188
aoxb	197.011	198.644	187.165	196.873	203.404	205.41	203.509	192.206	186.225	199.659
apc	2.02518	2.02136	2.02445	2.05433	2.00224	1.99607	2.05603	2.04096	1.97113	2.06007
aps_apra	175.077	177.224	161.911	174.124	179.559	185.388	192.716	170.791	157.157	176.824
APS_AprB	74.5459	77.7919	69.5497	74.7807	75.8304	80.2477	81.5351	75.4491	60.7299	74.9982
apu	3.65121	3.2685	2.4161	3.30178	4.22896	4.92867	4.90925	3.27803	3.1518	3.37778
ara	488.743	494.967	463.723	494.774	500.004	516.083	513.266	479.039	441.806	495.026
aromatic_peroxygenase	2.9566	3.01653	2.96846	2.93929	3.72973	3.79308	3.09854	2.96583	1.00144	3.09653
arra	82.447	83.9976	78.5283	83.5347	83.7288	88.0178	86.7081	80.9837	72.2213	84.3032
arsc	656.624	664.012	614.387	660.807	670.782	695.043	695.832	644.275	599.008	665.468
arsm	60.696	62.0665	60.4686	62.192	60.9979	62.6492	63.2173	58.957	55.0271	60.6888
arxa	3.67495	3.8787	3.7527	3.92746	3.84367	3.8571	3.90431	3.87724	2.10858	3.92476
arylest	208.414	208.399	197.455	209.668	214.876	218.055	223.77	203.878	188.397	211.225
assa	16.2173	17.0065	14.9122	16.7239	17.4653	17.8223	17.5803	15.8984	13.1476	15.3994
atza	115.475	115.218	107.653	113.7	117.885	126.161	127.782	114.097	100.768	116.013
atzb	107.03	107.174	101.661	107.101	111.066	110.238	110.82	106.06	101.27	107.881
atzd	23.5309	24.5338	21.6238	25.0068	24.6029	24.2816	24.713	23.5623	19.3591	24.0951
axe	53.6207	54.2437	52.8285	53.7794	54.344	54.4725	54.1479	55.0866	46.8513	56.8327
b_lactamase	113.041	114.086	106.569	113.775	116.601	121.835	125.17	107.423	99.5241	112.384
B_lactamase_A	158.868	161.763	152.204	157.339	160.96	168.585	169.946	158.126	140.903	159.987
b_lactamase_b	1.49271	1.73024	0.790141	1.63534	1.58208	1.80584	1.76746	1.62392	0.807672	1.69165
Bacteriorhodopsin	24.237	23.3119	21.1151	23.0762	26.8787	27.7814	26.0579	24.0379	21.6497	24.224
badh	195.239	199.824	182.318	199.027	197.587	206.247	206.571	191.633	178.164	195.782
badi	9.44662	9.24016	9.0358	9.25094	9.89895	9.36494	10.2673	9.25203	8.6623	10.0471
badk	3.27829	3.31889	3.24309	3.3022	3.32061	3.24441	3.41578	3.30453	3.03996	3.31509
bbs	3.78876	4.28946	3.26649	4.29228	3.43073	4.54346	4.34551	3.32888	3.17518	3.42682
bbsg	3.49317	3.40137	3.28615	3.31557	3.91112	3.39487	4.07566	3.35368	3.26232	3.43776
bco	15.0829	15.1572	13.1255	15.1125	15.6176	16.1202	15.849	14.789	14.0533	15.9217
ben_bcla	129.637	129.481	123.369	127.647	132.381	134.827	137.299	129.781	117.651	134.301
bend	57.9269	58.0281	53.8113	57.6732	60.1435	60.3127	60.4178	57.2781	56.0482	57.6291
beta_agarase	44.7992	46.2098	40.6256	45.0838	46.2014	48.135	49.4976	42.5976	40.4334	44.4084
bmo	1.53388	1.70422	0.911466	1.70219	1.75957	0.842849	1.72666	1.64502	1.78536	1.72759
bph	22.6035	22.2376	20.8441	22.9456	21.5973	23.8101	23.6521	22.6107	22.8198	22.9138
bphb	14.48	15.3035	13.5502	15.3446	15.1948	15.2883	14.7573	14.3669	11.6912	14.8229
bphc	121.662	124.808	116.087	124.136	122.827	124.991	126.032	121.342	109.488	125.249
bphd	139.517	138.685	130.945	138.562	141.474	147.473	147.009	140.177	128.598	142.733
bphF1	216.913	218.425	202.786	216.617	222.356	230.095	232.174	212.021	198.474	219.269
C_CoA_hydratase	0.938545	0.940219	0.959726	0.919991	0.974531	0.900823	0.92254	0.92969	0.941182	0.9582
C_CoA_hydratase_DiC4HB	5.34349	5.35075	4.56305	5.27972	4.71473	5.63589	5.55411	5.35171	5.37761	6.26388
caaD	0.974813	0.972805	0.974801	0.954257	1.00242	0.944485	0.978499	0.934143	1.01151	1.0004
camdcab	10.2483	10.3091	10.1929	10.3174	10.4195	10.4657	10.4175	10.2761	9.42665	10.4097
cara	15.812	16.1924	15.093	16.1291	16.1744	15.5756	16.3582	16.1434	14.4776	16.1641
catb	119.675	119.526	111.824	118.84	124.11	124.433	126.006	120.374	110.141	121.821
catechol	203.567	206.138	196.212	205.625	208.643	211.267	212.293	197.683	188.978	205.263
catechol_b	187.698	189.8	180.978	184.039	192.091	195.139	195.828	186.634	173.86	190.912
cbaa	3.37748	3.39496	3.35596	3.50098	3.33525	3.48432	3.41883	3.35778	3.23733	3.31195
cbea	4.15779	4.2742	3.53639	4.27326	4.44868	4.2482	4.42075	3.46389	4.40053	4.3542
ccl	4.35707	4.76556	4.76884	4.75051	3.6372	4.02163	4.0121	4.63128	3.91941	4.70709
ccmL	178.181	178.565	167.046	178.322	180.44	186.484	184.153	177.884	167.578	183.158
ccmM	13.2322	13.0038	11.9147	13.4385	13.6252	14.4678	12.8807	12.7903	13.252	13.7168
ccmN	6.11519	5.50644	6.20804	6.30832	6.38732	6.21201	5.7116	6.23355	6.15481	6.31465
cda	194.517	197.291	185.97	194.382	202.66	207.025	204.808	191.921	171.862	194.733
cdh	71.4032	71.8287	68.5983	71.0522	74.5791	73.8812	73.8081	69.6533	67.5078	71.72
cdo	2.33495	2.38719	2.23794	2.32567	2.26384	2.54518	2.40243	2.30571	2.12721	2.4194
cellobiase	409.692	419.55	383.661	411.637	419.69	435.544	433.659	399.734	370.86	412.896
chitin_deacetylase_fungi	27.4244	28.5028	24.4864	29.1047	28.5059	28.5106	30.1341	25.9239	25.103	26.5483
chitinase	842.261	857.919	801.517	846.411	866.874	879.645	880.879	824.608	762.429	860.068
chna	14.8182	14.788	13.6319	14.5408	15.6637	16.5301	16.8061	13.7793	12.6121	15.0115
chnb	158.146	159.104	149.557	159.8	164.076	163.099	166.288	155.048	147.671	158.669
chnc	14.6194	14.6632	13.5548	13.9077	15.9576	16.0513	16.5997	13.6648	13.5912	13.5844
chnd	24.071	23.2514	21.1075	23.2644	23.2322	26.5333	26.4152	24.0066	22.3874	26.4409
chne	12.7272	13.3221	11.5412	13.3846	13.3613	12.4421	13.4963	12.8966	11.7163	12.384
chrr	33.9691	33.3969	32.2538	33.539	35.3432	37.7189	36.8493	31.8207	31.8125	32.9881
Cl_peroxidase_fungi	3.4334	3.13534	2.814	2.94525	2.89913	3.80467	3.97727	3.90857	3.48677	3.92956
cmci	158.547	161.773	151.66	159.707	159.849	165.235	165.861	157.412	146.413	159.011
cmtab	5.42909	5.39784	5.27057	5.43938	5.53444	5.43475	5.52872	5.4529	5.22909	5.5741
cmua	23.8848	24.404	22.2573	23.6649	24.3464	24.696	23.8927	24.2646	23.0681	24.369
codh	61.0229	61.9488	58.889	59.8395	64.897	61.6139	65.9042	60.04	53.2554	62.8178
cox1_ciliophora	0.721877	0.875516	0.809103	0.854019	0.694872	0	0.819908	0.808707	0.765944	0.868827
cox1_Viridiplantae	7.58468	7.55226	7.57224	7.56874	7.76164	7.58917	7.94642	7.68088	6.82081	7.76998
cpna	26.0337	26.5288	24.5393	26.5388	26.3303	27.3684	26.5771	25.3513	24.3612	26.7082
cpnb	14.1888	14.8624	13.5527	14.5164	14.4895	14.8584	14.8848	13.9404	12.5905	14.0043
cpnc	9.51493	9.45757	9.477	9.4795	10.0468	9.48754	9.90269	9.33446	8.77022	9.67858
cpne	4.20614	4.11087	4.1173	4.13291	4.43698	4.23263	4.28934	4.18036	4.10223	4.25261
CsoS1_CcmK	313.714	321.42	298.873	317.418	318.619	329.175	334.467	308.379	275.832	319.248
CsoS2	36.3853	36.9865	34.4193	36.9161	36.9953	37.3007	37.4204	36.6475	33.3821	37.4
CsoSCA	31.7703	32.4006	31.023	31.4915	32.0979	32.8465	33.9628	31.1023	28.0576	32.9504
cueo	34.6522	34.2772	32.7647	33.9995	34.8065	36.8487	36.6943	34.7192	30.7548	37.005
cumb	1.63129	1.79482	0.969856	1.83364	0.908321	1.97477	1.85918	1.85814	1.80049	1.68245
cumc	2.18386	2.25411	2.21627	2.19413	2.32692	2.04269	2.25886	2.14752	2.02149	2.19278
cutinase	276.915	278.741	272.531	278.722	279.452	284.688	284.46	271.48	261.946	280.217
cyma	6.57907	6.88866	6.56553	5.79857	6.49422	6.88101	6.82407	6.71164	6.34497	6.70299
cymc	3.00037	3.18953	2.88455	3.04389	2.92676	3.17306	2.98755	2.97281	2.96817	2.85698
cysI	258.26	262.894	244.143	257.846	259.191	272.471	273.638	254.258	238.417	261.48
cysJ	322.637	328.667	304.306	323.864	330.126	337.374	340.214	320.031	293.198	325.955
dbdc	1.91542	1.91592	1.97062	1.87854	1.96011	1.82444	1.94667	1.89217	1.93725	1.91311
dbdd	3.69691	4.3147	3.58068	4.26401	3.41001	3.51068	4.34045	3.45204	2.74844	3.65124
dcma	1.06093	1.09406	1.06769	1.03921	0.982301	1.19819	1.10209	1.0576	0.918602	1.08867
dehh	47.6149	47.2765	45.3853	47.0208	50.1018	51.0449	49.9853	47.1805	43.7298	46.8097
dehh109	178.603	181.346	168.103	181.238	183.246	185.967	187.558	174.969	166.6	178.403
dextranase_fungi	3.05768	3.59225	2.78955	3.54611	3.61509	3.60514	3.53167	2.73119	2.07526	2.03287
dl_dex	0.797774	0.873909	0.876165	0.856877	0.920032	0.938895	0.926067	0.870163	0	0.917857
dmdA	68.0113	69.2999	64.0526	67.2327	67.3286	72.6429	71.6865	68.4277	61.589	69.8423
dmsa	63.9161	67.087	63.4544	65.7355	65.1627	67.5413	67.6398	64.0781	48.3263	66.2196
dsra	794.276	800.951	740.453	784.595	817.115	840.03	853.312	787.778	713.997	810.251
dsrB	566.616	578.802	537.809	570.544	580.212	598.295	600.439	559.49	499.355	574.596
dxna	8.82166	9.27734	8.15962	9.4311	9.28407	9.3024	9.62642	8.2571	7.32603	8.73088
Dyp	23.599	23.596	23.6745	22.2305	24.4994	24.1897	25.1646	24.8241	18.8471	25.3653
ebdabc	2.26803	1.84307	1.72221	1.70895	2.68365	2.69226	2.6227	1.81818	2.66262	2.65859
EF1a_amoebozoa	0.163931	0	0	0	0.712749	0	0.762627	0	0	0
EF1a_Fungi_Metazoa_incertae_sedis	1.82674	1.80666	1.8522	1.80534	1.96087	1.76687	1.81271	1.78368	1.81454	1.83777
EF1a_Heterolobosea	0.639853	0.775514	0.838431	0.799034	0	0.810814	0.850644	0	0.870002	0.814239
EF1a_Jakobida	4.09362	4.19245	4.15203	4.19015	4.24182	4.21419	4.2586	4.24181	3.04098	4.31059
EF1a_Oxymonads	0.996142	1.59402	1.68296	1.62858	0.857684	1.51069	1.69135	0	0	0
EF1a_Stramenopiles	10.3647	11.1631	10.3742	10.4212	10.3381	10.2333	11.2323	10.8732	8.37046	10.2767
endochitinase	301.883	307.021	283.419	296.475	311.201	322.967	322.378	295.058	269.962	308.468
endoglucanase	196.953	198.897	188.308	199.474	195.65	206.051	203.434	198.648	178.165	203.95
endopolygalacturonase_fungi	55.1144	57.1052	52.017	56.5107	56.9689	58.0472	59.7219	53.9322	45.7169	56.0096
exaa(moxf)	160.493	164.305	153.428	163.752	161.77	166.524	167.11	158.375	146.193	162.983
exochitinase	44.9952	44.3191	42.0987	44.2032	44.3282	47.8074	48.4027	45.9278	40.4292	47.4403
exoglucanase	158.208	160.019	153.689	159.628	163.94	162.716	167.403	154.259	143.048	159.174
exopolygalacturonase_fungi	82.4352	81.6584	78.6869	82.5197	85.2554	85.9893	88.7734	81.2876	72.8245	84.9219
FBP_aldolase	152.185	157.567	143.853	154.282	154.712	159.25	158.434	147.94	139.483	154.145
FBPase	299.36	302.203	284.86	297.884	307.565	316.709	319.223	293.82	269.17	302.811
fcba	12.1978	12.2822	12.0131	12.2235	12.4815	12.2748	12.5212	11.9438	11.3956	12.6441
fcbb	3.16572	3.09447	3.11957	3.09667	3.34918	3.2104	3.21737	3.09425	3.05172	3.25787
fcbc	1.49175	1.71412	0.866413	1.68388	1.56095	1.8182	1.59206	1.69239	0.82821	1.66956
fccab	100.7	103.158	96.985	101.673	99.8385	103.195	104.947	99.5603	93.8088	103.137
fosa	20.154	21.491	19.1695	20.9086	20.111	20.8581	21.015	20.5051	16.5928	20.7345
fosb	8.67331	8.77248	7.56767	7.74709	9.35082	9.62116	9.76472	9.47485	6.01102	9.74999
fosx	4.27199	4.06507	4.0495	4.06238	5.05783	3.97963	4.95992	4.04591	4.07489	4.15276
frdA_rTCA	36.6876	38.3273	33.0481	37.1877	37.8193	42.5713	39.7648	33.6337	32.4649	35.3716
fthfs	523.188	533.111	479.855	522.522	534.94	557.258	569.121	509.293	475.596	526.993
fumarase_3HP4HB	3.07217	3.15761	3.07805	3.19557	3.11819	3.3711	3.17181	3.15943	2.17674	3.22104
fumarase_DiC4HB	18.6926	18.5606	16.156	18.6148	20.294	20.8386	20.65	17.092	17.1612	18.8664
GAPDH_Calvin	313.729	320.969	294.682	314.945	323.1	330.777	335.307	305.13	284.148	314.498
GAPDH_Euglenozoa	17.0354	17.0938	17.0675	17.0479	17.8991	17.1385	17.9704	16.191	15.7092	17.2015
GAPDH_Heterolobosea	0.469432	0	0	0	0.80531	0.887831	0.87475	0.83866	0	0.818339
GAPDH_Parabasalia	20.5518	20.2356	19.9373	19.8763	21.031	21.7342	22.2007	20.7876	18.0793	21.0846
gdh	209.626	213.339	196.025	211.225	215.413	222.58	224.789	202.776	193.533	206.952
glucoamylase	191.9	190.141	182.355	192.12	199.051	201.322	205.572	192.164	167.44	196.934
Glucose_oxidase_fungi	30.8102	30.9276	30.4862	30.9545	31.1628	31.6126	31.3228	30.7171	29.0193	31.089
glx	70.5452	72.6647	68.5184	72.8594	74.8169	72.9326	75.9019	67.4713	60.0586	69.6827
hao	39.6847	39.9742	36.2993	39.3513	39.6467	43.4951	44.0778	37.894	35.7394	40.6848
hbh	82.5983	84.6321	78.8007	83.848	82.1852	87.3524	88.0389	81.7224	71.7781	85.0273
hcaacd	7.30224	7.57677	7.43731	7.34166	7.44201	7.58782	7.61518	7.447	5.6454	7.62703
hcab	29.7937	30.1976	26.1872	29.0773	31.6704	31.5779	31.2807	29.4886	27.6591	31.0042
hdno	4.15099	4.16122	4.14485	4.15016	4.19884	4.13469	4.17536	4.07239	4.14454	4.17685
heparinase	18.4607	18.3989	15.7151	18.4084	18.4888	21.3891	21.2669	17.5505	16.5731	18.3559
hsp90_Apusozoa	0.876263	0.891522	0.861392	0.847193	0.895048	0.858197	0.917145	0.868046	0.835919	0.911904
hsp90_Choanoflagellida	9.70186	10.0479	9.47265	10.2068	10.1929	10.0967	10.389	9.32672	8.20991	9.3741
hsp90_Fornicata	7.59682	7.45633	7.4844	7.436	8.21959	8.23267	7.57662	7.41504	7.20928	7.34148
hsp90_Stramenopiles	14.1798	15.3383	12.6799	15.0582	15.0859	16.6047	16.2088	12.7152	11.068	12.8588
hyaluronidase	38.9123	39.5402	37.0695	39.4572	40.0131	39.9637	40.7845	38.2923	36.3452	38.7445
hzo	13.6546	13.5443	12.4885	13.5129	13.4956	14.0327	14.3083	14.0804	13.3378	14.091
hzsa	8.20536	9.00149	7.06028	8.12956	8.12399	9.02329	9.16573	7.94077	7.18513	8.218
icd	2.64896	2.69053	2.60403	2.6482	2.53755	2.77124	2.68125	2.7223	2.61986	2.56562
IcfA	7.59615	8.03733	7.7343	7.86803	7.63995	7.66721	8.73034	7.83537	5.88827	6.96459
inulinase	18.5937	18.801	17.7501	17.7763	18.3699	19.8743	19.0425	18.5696	18.1399	19.0193
invertase_fungi	11.0524	11.0247	8.6108	11.0331	12.1235	12.6895	12.0842	11.169	9.37019	11.367
lactase_fungi	49.6013	49.9332	47.3857	49.5751	50.5816	52.4499	51.9222	48.1692	46.2131	50.1816
ligninase	19.9119	20.892	18.9418	20.4792	20.1595	19.9693	20.2941	20.7996	16.5258	21.1461
limeh	86.8993	88.2695	84.676	88.0235	90.8539	89.5435	90.6293	84.4041	79.3119	86.3821
lina	0.462065	0.881215	0	0.819102	0.724966	0.944252	0.789049	0	0	0
linb	251.323	253.48	239.93	248.9	255.926	263.658	268.273	249.655	226.483	255.603
linc	64.265	65.2306	60.3677	64.3338	65.1973	66.9996	65.9775	63.4281	60.6144	66.236
lind	1.1833	1.21115	1.18764	1.21469	1.18503	1.23933	1.17312	1.20194	0.999411	1.23739
lipase_fungi	3.0451	3.10071	2.9382	3.13377	3.0517	3.10581	3.11376	2.9794	2.86695	3.11556
lmo	7.22489	7.95235	6.87059	7.82628	6.619	8.07508	7.75738	6.95705	5.91939	7.04692
mannanase	233.68	236.166	222.565	233.393	246.59	241.723	250.249	231.095	204.789	236.548
mauab	8.5947	8.67788	8.41641	8.54584	8.67163	8.81562	8.71488	8.56239	8.18522	8.76243
mch	1.17785	1.16946	1.14161	1.18148	1.20892	1.13511	1.18911	1.15327	1.21554	1.20617
mcl	3.0149	3.15442	2.92118	3.07114	2.91716	3.14231	3.08197	3.0649	2.79553	2.98546
MCM	6.5374	6.97244	6.02473	7.02184	6.83313	6.8856	6.85344	6.04771	6.11555	6.08215
MCM_3HP4HB	2.74248	2.88479	2.04592	2.88611	3.05315	2.99929	2.99874	2.79843	2.13422	2.88167
mcr	2.83186	3.1248	2.93109	2.90907	3.07335	2.29342	3.24102	2.98249	1.89	3.0415
mcra	156.88	158.948	147.808	154.811	165.164	165.183	169.662	149.692	141.931	158.723
mct	2.08954	2.09626	2.09698	2.09417	2.29029	2.21528	2.41126	2.14204	1.27255	2.187
mdh	23.4138	22.951	21.4724	22.3502	26.1962	25.7202	26.1457	22.9923	20.2151	22.6811
mdh_DiC4HB	8.30554	8.98014	8.66608	7.44363	8.62124	9.15143	8.74408	8.03902	7.04359	8.06062
mdla	29.6563	31.247	29.2217	30.7884	29.4825	31.3134	30.3945	29.0217	25.1235	30.314
mdlb	26.2582	27.4476	26.0739	27.0984	26.4071	26.3709	26.7949	25.6335	23.6707	26.8271
mdlc	174.421	175.998	168.474	174.974	177.319	178.319	180.02	171.963	165.836	176.882
mdld	33.6486	34.4718	32.9133	34.6248	33.1119	33.8181	33.7947	32.8189	32.6921	34.5919
mer	522.797	530.042	498.982	526.366	534.549	549.574	552.033	509.198	477.124	527.302
merb	73.8563	74.5882	72.147	73.4967	75.4696	75.3026	77.0166	72.1053	69.6798	74.9012
merg	1.2168	0.998007	0.902662	0.98826	1.62746	1.88211	1.74341	0.938219	0.966851	0.904248
metc	18.685	19.0707	17.5075	18.8967	19.4984	19.1491	19.956	18.0669	17.6137	18.4061
mg_chelatase	34.8844	34.1321	31.5877	33.2459	34.6322	37.963	37.6105	35.103	32.6253	37.0602
mhpa	69.1616	70.0939	66.7607	69.7491	70.8173	71.4937	71.5847	67.9677	64.4476	69.5396
mhpb	39.0894	39.705	38.4335	39.848	40.2454	40.0716	40.2059	38.7076	34.8101	39.7776
mhpc	11.8356	11.9277	10.9687	11.8446	12.705	12.0818	12.9976	11.7606	10.2082	12.0263
mhqa	2.40335	2.33634	2.34113	2.41988	2.43588	2.4374	2.40271	2.36866	2.44074	2.44744
MMCE	3.085	3.08341	3.06496	3.09847	3.10243	3.06996	3.22176	3.07389	2.91668	3.13349
MMCE_3HP4HB	1.01632	1.00341	1.05276	0.998656	1.03584	0.991279	1.0585	0.984198	0.970452	1.05174
mmox	31.5708	31.651	29.4706	31.4842	33.7436	33.9697	33.3119	30.6485	27.8786	31.9795
mnp	50.8197	50.7185	47.5997	49.9726	52.1582	55.2887	54.2957	49.4719	47.2902	50.582
msad	6.66938	6.6104	6.43523	6.54657	6.45241	6.80409	6.49518	7.42598	5.78045	7.47407
msmabcd	6.87163	6.87503	5.9835	7.09005	7.26004	6.93345	6.99098	6.85928	6.82206	7.03025
mult_ring_12DiOx	147.011	149.464	139.019	147.236	150.852	154.078	154.743	142.053	135.621	150.034
nagg	107.059	110.157	101.461	108.89	109.79	113.709	113.248	101.002	97.3516	107.918
nahb	5.62435	5.99618	5.14957	5.92598	6.10648	6.08593	5.98581	5.1694	4.95955	5.24023
nahf	12.7135	13.2466	12.2077	13.4255	12.6141	12.7596	12.6996	12.2789	12.6089	12.5802
napa	144.122	143.462	138.731	141.251	146.264	153.76	157.918	141.705	128.733	145.275
narb	51.1345	51.511	48.2926	52.2025	51.9274	52.9023	52.5076	50.301	49.9165	50.6498
narg	777.179	785.934	742.789	780.239	792.869	806.198	809.883	763.279	725.89	787.528
nasa	117.821	120.426	112.128	119.638	119.049	120.614	122.926	115.32	108.32	121.964
nbac	45.7599	46.2249	43.6926	46.5892	47.1047	50.4649	50.165	43.4797	38.9189	45.199
nbza	0.970368	0.962093	0.926755	0.998098	1.05153	0.987488	1.00115	0.914908	0.966264	0.925023
nbzb	2.04951	2.04755	1.28088	2.15838	2.23508	2.09546	2.11477	2.08521	2.24611	2.18218
nbzc	3.58295	3.26389	3.23118	3.23679	3.36048	3.87821	4.13465	3.97839	3.14243	4.02052
nfsa_2	55.7544	55.0652	51.531	55.6819	57.534	57.9458	59.7549	53.3251	53.0178	57.9341
nfsb_2	31.7642	32.3164	30.2451	32.1811	33.7395	33.7876	33.8517	30.1641	28.8485	30.7439
nhh	127.416	130.543	121.903	129.467	129.113	131.17	132.797	124.339	119.095	128.316
nicdehydr	5.52006	5.7374	5.66802	5.71996	5.74092	4.67815	5.71977	5.66381	4.92047	5.83206
nifh	801.618	815.402	743.522	798.221	825.447	861.972	886.761	779.986	700.898	802.351
nira	67.3256	66.6281	62.7526	66.6247	69.3651	70.4771	71.2653	66.6339	64.6847	67.4987
nirb	93.4956	92.9117	89.2343	91.5718	97.4692	97.77	98.6324	93.1452	86.7325	93.9928
nirk	374.665	379.57	347.981	377.499	387.49	395.881	397.296	366.583	339.948	379.74
nirs	438.99	445.869	411.023	439.349	454.932	461.764	466.955	425.191	401.749	444.078
nitrate_reductase	96.4773	95.6549	90.467	95.2921	98.3297	103.506	104.904	95.1837	86.2839	98.6747
nitrilase	148.456	148.723	142.431	147.041	152.135	155.06	157.733	147.851	133.624	151.505
nitrite_reductase_protist	6.99575	7.15059	6.93009	6.35259	7.76973	7.21666	7.96621	7.12749	5.1599	7.2885
nitro	87.9447	88.9714	83.1202	88.9593	91.2414	91.0446	93.4706	86.8089	78.4905	89.3954
norb	94.6294	94.1908	90.3016	95.0683	97.3296	97.7975	99.3123	93.6931	87.8091	96.162
nosz	556.747	561.305	524.417	558.205	568.564	587.666	588.828	548.473	507.443	565.817
npha	1.31672	0.934012	0.94424	0.936317	1.75811	0.972723	1.7538	1.70224	1.01828	1.83074
nrfa	104.603	104.335	94.7659	103.657	108.738	113.407	113.947	101.88	91.7058	108.995
one_ring_12diox	118.564	120.288	111.686	119.774	121.118	124.091	122.53	116.618	109.684	121.29
one_ring_23diox	228.249	233.152	216.364	230.181	232.496	238.189	240.171	222.924	209.693	231.073
onr	2.35628	2.37356	2.31489	2.36011	2.40024	2.38543	2.37804	2.37872	2.17041	2.44517
oorA	14.2371	15.5682	13.1134	14.0306	14.7178	14.6038	15.062	14.6633	12.1961	14.1789
ophc	23.7135	24.4958	21.795	24.4612	24.2236	24.6828	24.6916	23.3472	20.8771	24.847
oxdb	41.8858	41.9853	39.6926	41.1583	42.6185	44.9077	45.7021	41.3056	37.687	41.9154
p450aro	76.4982	77.4289	70.0831	75.4928	76.0949	81.8972	84.4552	75.4306	67.4054	80.1957
pcag	189.302	190.72	179.376	189.141	194.833	198.558	196.623	186.636	177.225	190.604
pcc_3HP4HB	0.168044	0	0	0	0.728477	0	0.783919	0	0	0
pchcf	23.546	24.4429	23.7017	23.487	23.6613	24.7672	24.4005	23.4302	20.3834	23.6394
pcpA	8.16074	8.21871	8.12249	8.24456	8.23174	8.0681	8.30742	7.91656	8.13327	8.20383
pcpb	37.651	38.608	37.1132	37.5751	38.0665	37.4682	38.5217	37.5449	36.0109	37.9501
pcpc	0.759991	0.954261	0.831946	0.816666	0.730848	0.847547	0.930928	0.846481	0	0.881241
pcpe	173.725	177.156	165.699	174.148	179.264	179.793	180.247	170.252	163.145	173.818
pcs	2.00986	1.99476	1.04139	2.05118	2.53624	2.93133	2.58583	1.94766	1.93744	1.06289
pec_Cdeg	109.4	113.14	105.711	111.133	110.551	113.61	116.575	108.768	93.0332	112.078
pectin_lyase_Oomycetes	14.8856	15.6949	14.5634	15.6374	14.7294	15.0274	14.9455	14.672	13.7289	14.9719
pectinase (pectate_lyase)	178.426	178.945	167.327	178.961	184.421	184.106	188.695	178.015	163.975	181.389
pel_Cdeg	16.8743	17.1197	16.8723	16.8715	18.0627	17.0158	17.9862	16.8277	13.7833	17.3295
PEP_synthase	12.5589	14.1174	12.417	13.2399	11.7532	11.7934	12.3784	12.3834	11.5082	13.4395
PEPC	8.69607	9.2964	8.0252	8.95566	8.1313	9.19761	9.18499	8.45642	7.80033	9.21676
pgk	195.505	198.236	186.382	194.146	197.621	203.414	205.723	193.465	183.473	197.089
phdci	13.3526	13.5706	12.568	13.5434	13.4739	13.2492	13.9313	13.2536	13.0656	13.5176
phdi	2.16706	2.10032	2.15173	2.15307	2.32138	2.16212	2.23212	2.10484	2.1417	2.13629
phdj	2.40359	2.33322	2.36464	2.41485	2.48302	2.32078	2.4025	2.40541	2.45476	2.45314
phdk	13.6549	13.3871	12.5177	13.438	14.2732	14.4505	14.4302	14.2433	12.5707	13.5834
phenol_oxidase	415.888	419.507	398.643	419.854	425.242	437.82	438.101	416.096	364.103	423.621
phn	254.004	257.651	237.47	255.125	262.031	269.197	267.093	249.41	233.195	254.861
phospholipase_A2_fungi	46.7098	49.4293	44.718	47.1842	48.3924	49.1193	49.002	45.7028	41.0083	45.8316
phospholipase_B_fungi	50.5905	51.0406	49.2554	50.9285	50.6332	55.0424	56.3255	49.1362	41.6106	51.3416
phospholipase_C_fungi	77.4984	80.1356	73.1246	77.1957	81.4525	80.5465	81.1556	78.6508	65.1365	80.0873
phospholipase_D_fungi	76.549	78.2395	73.6342	75.8882	78.6417	80.3356	81.7006	75.5438	66.6426	78.3149
phta	20.9871	20.7103	20.3221	20.559	22.258	22.3684	22.938	20.5541	18.2275	20.9465
phtb	7.62984	7.53049	7.39568	7.50529	7.83362	7.82465	7.95587	7.49563	7.41954	7.70778
phytase	174.205	176.966	166.127	176.381	178.396	178.934	183.387	173.722	157.254	176.675
pme	185.772	188.857	174.06	185.837	192.398	193.001	199.109	183.627	167.038	188.023
pme_Cdeg	50.7283	52.1025	49.6008	49.8142	51.9148	51.3191	55.4029	51.2772	42.1629	52.9608
pmoa	110.804	113.695	106.815	108.784	112.768	118.642	119.739	110.56	93.6244	112.607
poba	260.574	259.129	250.864	261.108	268.742	273.905	271.906	256.798	240.262	262.449
pobmo	3.7772	3.98041	3.69715	3.79101	3.72698	3.90875	3.93314	3.99178	2.91866	4.04691
por_DiC4HB	21.159	23.4511	17.5739	22.7602	20.332	23.3517	23.6067	19.8142	18.2442	21.2968
ppk	344.575	353.639	334.932	347.099	354.314	356.648	366.514	339.423	302.108	346.501
ppx	956.429	977.828	910.484	961.611	976.399	997.56	1006.76	939.59	871.168	966.457
PRI	213.167	213.578	202.009	210.949	216.324	221.946	223.875	211.755	199.68	218.383
PRK	106.249	106.92	99.6912	104.791	111.978	112.724	112.747	103.244	98.3052	105.84
proO	58.6367	58.8443	54.5662	58.4486	60.9761	60.3819	62.0001	56.5304	55.5309	60.4516
protease_aspartate_fungi	38.0609	39.089	35.8862	37.3367	39.72	39.2172	41.5741	37.8069	33.6058	38.3127
protease_cysteine_fungi	9.99809	10.3751	10.4984	9.56461	8.76343	11.8759	12.1994	9.4512	7.66828	9.58654
protease_serine_fungi	108.642	111.248	99.1512	111.032	112.534	115.34	115.405	106.678	95.0766	111.317
pula	138.127	141.608	127.713	140.282	144.104	146.545	148.376	137.798	117.198	139.517
qorl	2.88521	2.89249	2.84935	2.85591	2.98195	2.79069	2.92388	2.83425	2.92027	2.91811
quinoline	10.3533	10.417	10.1976	10.1472	10.3322	10.697	10.4609	10.3864	9.92695	10.6144
rd	104.673	109.131	95.213	106.632	105.531	114.702	113.815	98.845	94.066	104.123
RgaE	197.832	200.018	185.601	200.098	198.577	207.068	207.606	197.555	180.02	203.947
rgh	61.5745	62.9939	56.9764	62.7766	62.5419	66.0558	64.7917	59.0813	55.8795	63.0735
rgl	188.881	189.099	182.283	190.466	193.657	197.44	198.937	185.143	172.171	190.736
rubisco	324.097	331.004	308.24	324.888	331.743	346.054	346.454	317.283	286.849	324.358
Rubisco_Alveolata	10.4423	10.7695	10.5523	9.81038	10.5243	10.5483	10.9299	10.6543	9.654	10.5375
Rubisco_Glau_Rhiz_Cryp	1.77127	2.02128	1.96364	1.16998	1.91484	1.86023	2.04298	1.91685	1.08229	1.96931
Rubisco_Haptophyceae	0.870623	0.886893	0.880972	0.916456	0.806836	0.832547	0.912098	0.871982	0.887556	0.840264
Rubisco_Stramenopiles	0.344383	0	0	0	0	0.729867	0.79271	0	0.776946	0.799919
Rubisco_Viridiplantae	0.556153	0	0	0	0.889792	0.775665	0.797748	0.79081	0.90688	0.844485
scnabc	19.0167	19.026	18.5727	17.8593	19.6674	20.0313	20.1997	18.9168	17.6586	19.2189
sdhA	1.08361	0.924695	0.909134	0.922324	0.917744	1.64527	1.71431	0.901706	0.885221	0.932053
sdsa	15.7871	15.2037	14.6746	16.041	15.7955	16.0571	16.8948	15.7598	15.4132	16.2447
silaffin	1.05517	1.08226	1.05841	1.0585	1.06993	1.08662	1.09149	1.06491	0.88022	1.10421
silicon_transporter	25.2586	25.8887	23.1385	25.566	26.9819	27.2766	29.6598	25.3506	18.516	24.9495
Sir	182.979	186.168	171.192	181.868	188.035	193.417	193.707	179.454	165.69	187.283
SoxA	35.5798	36.1547	33.6382	36.2227	37.5763	35.6418	38.2127	35.0741	31.2092	36.4888
SoxB	73.2389	74.3943	69.9203	73.2444	77.4701	74.1155	77.4479	72.035	65.7673	74.7549
SoxC	67.1414	67.4709	63.809	67.655	70.2626	69.3034	70.2412	66.0806	62.2602	67.1898
SoxV	11.3616	11.7398	10.9723	11.316	11.1168	11.9176	11.8688	11.6231	10.0435	11.6561
soxY	200.224	199.683	189.73	197.928	200.965	208.589	212.493	197.205	187.864	207.559
sqr	90.3108	90.6921	82.3357	90.1951	90.6754	95.3935	96.5195	90.8213	84.9958	91.1688
suc_CoA_red_DiC4HB	4.54132	4.48941	4.49961	4.48875	4.67275	4.58428	4.63537	4.44103	4.43005	4.63063
sucA_DiC4HB	10.1754	9.87882	9.56541	9.7813	10.5372	10.7224	11.5796	9.68589	9.72262	10.1051
sucD	21.6301	22.125	18.6613	21.9596	22.956	23.0168	24.1916	21.2332	19.0976	21.4296
tannase_Cdeg	66.804	66.8648	64.4399	65.8442	69.9319	69.3083	70.1345	64.5681	61.1569	68.9871
tcpa	2.54605	2.54244	1.83543	2.58518	2.71864	2.60157	2.77639	2.57383	2.61502	2.66595
tdnb	6.9348	7.23215	6.79545	6.88908	7.10883	6.91468	7.4775	7.15309	5.61762	7.22476
tehb	173.125	178.69	164.412	175.69	177.103	180.207	181.391	166.867	157.663	176.106
terc	629.488	641.986	593.935	629.205	641.67	665.695	669.091	622.71	568.293	632.811
tetx_resistance	2.04673	2.1092	1.98782	2.03267	1.87467	2.14096	2.12067	2.04819	1.99101	2.11537
tfda	154.089	156.232	143.052	157.445	157.782	163.995	160.541	151.025	140.944	155.781
tfdb	38.7486	40.1945	37.4303	39.7887	40.4956	39.6679	39.4419	38.1387	34.3326	39.247
tfth	81.2092	82.9536	76.6325	82.9777	82.0875	85.9524	83.4411	79.3422	76.9014	80.5948
thl	7.42052	7.35825	6.95705	7.35758	7.10568	8.54831	8.01418	7.32629	6.80477	7.31254
thmAB	2.20809	2.72156	1.8252	2.62663	1.76928	2.00815	1.93429	2.65242	1.65687	2.67839
TIM	250.593	254.723	239.055	249.16	256.068	261.705	265.439	246.359	228.888	253.94
tktA	497.229	499.805	477.411	496.958	508.899	517.237	519.656	490.945	457.022	507.123
tmoabe	11.6685	11.7387	10.9704	12.0191	11.9568	11.8381	11.9858	11.776	10.7857	11.9461
toma	6.99552	7.46547	7.15471	7.2381	7.13812	6.52132	7.47365	7.30942	5.32043	7.33845
Total	35110.7	35596.4	33232.1	35184.2	35939.6	36879.8	37202	34525.9	31852.3	35584.1
tpha	8.15831	8.27486	8.04057	8.17972	8.13656	8.22706	8.26655	8.11942	7.74782	8.43224
tphb	1.22899	0.991958	1.04909	1.04259	1.89804	1.06186	1.81918	1.02514	1.11789	1.05513
trza	13.4659	13.2388	13.2595	13.3508	13.5208	13.9255	14.2891	12.9505	13.1861	13.4718
trze	34.0787	35.6865	32.2681	35.3961	35.0581	34.9518	35.942	33.5074	29.7294	34.1688
trzn	25.9383	26.2474	24.154	26.392	25.6707	27.2956	26.4504	25.9732	24.7916	26.4698
tutfdg	17.1755	17.7709	17.5032	17.7909	17.9268	18.8641	18.0433	15.9515	13.4619	17.2671
urec	447.892	452.927	422.774	446.413	462.194	469.451	471.153	441.509	412.382	452.228
vana	171.23	172.07	166.153	171.402	171.181	178.48	179.358	167.331	162.247	172.846
vdh	66.0415	67.1038	62.5197	66.4108	68.8105	70.9704	69.0259	64.1418	58.9268	66.4642
vgb	72.9639	73.3139	69.184	70.9937	74.4545	77.5346	76.2178	72.4881	68.1523	74.3368
xamo	13.1827	14.4696	11.1254	14.3092	13.614	13.629	14.6681	12.7486	11.0241	13.0564
xlnd	23.1251	23.8262	21.6421	23.5884	23.7307	25.0446	25.1899	21.8891	20.0065	23.2084
xyla	286	286.071	267.803	282.621	294.971	301.479	305.118	282.533	264.54	288.864
xylanase	437.931	445.51	412.875	436.674	444.632	460.536	467.59	427.833	403.569	442.164
xylc	62.9876	63.3791	60.4747	62.8095	63.7707	64.2896	66.6659	62.6428	57.984	64.8724
xylg	123.716	125.801	119.09	125.473	127.099	127.25	130.011	121.595	112.879	124.242
xylj	135.535	136.626	130.255	136.405	136.666	138.64	140.268	135.41	127.384	138.163
xyll	22.2287	22.8154	21.1949	22.4633	22.2937	22.271	22.8381	22.2958	21.2383	22.6474
xylm	4.25248	3.9448	3.9605	3.89054	3.88702	4.59656	4.78994	3.90087	4.6258	4.67625
xylose_isomerase_Oomycetes	2.00487	2.03444	2.00098	1.95913	2.0226	1.98096	2.07026	1.94467	2.03666	1.99409
xylxy	10.7519	10.8264	10.5898	10.949	10.6787	11.0877	10.8865	10.6999	10.1932	10.8558

## Sheet: norm_sub_cat_intensity
Subcategory1	P.1	P.2	P.3	C.1	C.2	C.3	H.1	H.2	H.3
Adenylylsulfate reductase	255.016	231.46	248.905	255.389	265.636	274.251	246.24	217.887	251.822
Ammonification	666.266	618.799	657.638	677.607	692.031	695.943	644.286	605.916	659.18
Anammox	22.5458	19.5488	21.6425	21.6196	23.056	23.4741	22.0212	20.5229	22.309
Antibiotic resistance	387.331	361.521	378.494	389.992	406.36	410.962	375.735	338.057	385.153
Aromatics	4897.35	4596.33	4866.12	4939.37	5052.21	5082.3	4755.65	4443.23	4904.85
Arsenic	1012.6	944.301	1007.33	1022.76	1054.98	1053.17	980.3	914.59	1014.04
Assimilation	7.15059	6.93009	6.35259	7.76973	7.21666	7.96621	7.12749	5.1599	7.2885
Assimilatory n reduction	331.477	312.407	330.037	337.811	341.763	345.331	325.4	309.654	334.105
Carbon degradation	11260.3	10531.3	11146.3	11374.5	11666.4	11758.3	10941.6	10023.3	11284.4
Carbon fixation	3906.45	3632.34	3844.96	3932.97	4046.21	4085.75	3772.95	3497.98	3892.06
Chlorinated solvents	528.43	486.331	524.204	526.897	545.071	544.389	505.562	474.575	518.694
Chromium	33.3969	32.2538	33.539	35.3432	37.7189	36.8493	31.8207	31.8125	32.9881
Copper	34.2772	32.7647	33.9995	34.8065	36.8487	36.6943	34.7192	30.7548	37.005
Degradation	51.0406	49.2554	50.9285	50.6332	55.0424	56.3255	49.1362	41.6106	51.3416
Denitrification	2266.87	2116.51	2250.36	2301.18	2349.31	2362.27	2197.22	2062.84	2273.32
Dissimilatory n reduction	247.797	233.497	244.908	255.002	267.167	271.864	243.585	220.439	254.27
Dmsp degradation	69.2999	64.0526	67.2327	67.3286	72.6429	71.6865	68.4277	61.589	69.8423
Halogenated compounds	23.596	23.6745	22.2305	24.4994	24.1897	25.1646	24.8241	18.8471	25.3653
Herbicides related compound	807.687	751.985	799.742	819.286	835.577	838.28	785.34	732.256	801.038
Mercury	624.699	589.54	619.748	631.145	645.907	650.749	600.309	565.384	621.513
Methane	304.294	284.094	295.079	311.676	317.794	322.713	290.9	263.434	303.31
N assimilation	95.6549	90.467	95.2921	98.3297	103.506	104.904	95.1837	86.2839	98.6747
Na	129.481	123.369	127.647	132.381	134.827	137.299	129.781	117.651	134.301
Nitrification	70.8924	65.4619	70.172	69.9384	74.1334	75.2876	68.6986	64.5088	71.6715
Nitrogen fixation	815.402	743.522	798.221	825.447	861.972	886.761	779.986	700.898	802.351
Null	10.3111	9.31013	10.2784	10.1417	10.2517	10.2696	9.1185	9.13269	9.44122
Other	262.894	244.143	257.846	259.191	272.471	273.638	254.258	238.417	261.48
Other hydrocarbons	670.095	630.014	664.377	681.89	689.663	700.373	654.369	615.442	672.879
Others	379.915	356.565	375.433	381.105	390.387	389.837	371.701	331.709	382.589
Pesticides related compound	326.991	308.356	321.357	330.138	338.846	343.408	321.281	294.163	330.174
Phylogenetic	192.133	181.494	188.344	198.314	205.732	210.438	177.1	163.327	187.076
Phytic acid hydrolysis	176.966	166.127	176.381	178.396	178.934	183.387	173.722	157.254	176.675
Pigments	57.444	52.7028	56.3222	61.5109	65.7444	63.6684	59.1409	54.275	61.2842
Polycyclic aromatics	13.3871	12.5177	13.438	14.2732	14.4505	14.4302	14.2433	12.5707	13.5834
Polyphosphate degradation	977.828	910.484	961.611	976.399	997.56	1006.76	939.59	871.168	966.457
Polyphosphate synthesis	353.639	334.932	347.099	354.314	356.648	366.514	339.423	302.108	346.501
Reduction	328.667	304.306	323.864	330.126	337.374	340.214	320.031	293.198	325.955
Silicon	26.971	24.1969	26.6245	28.0518	28.3632	30.7513	26.4155	19.3962	26.0537
Sulfide oxidation	193.85	179.321	191.868	190.514	198.588	201.467	190.382	178.805	194.305
Sulfite reduction	1565.92	1449.45	1537.01	1585.36	1631.74	1647.46	1526.72	1379.04	1572.13
Sulfur oxidation	389.443	368.07	386.366	397.39	399.567	410.264	382.018	357.144	397.649
Tellurium	820.675	758.348	804.894	818.773	845.902	850.482	789.578	725.956	808.916

## Sheet: norm_gene_cat_intensity
Gene_category	P.1	P.2	P.3	C.1	C.2	C.3	H.1	H.2	H.3
Carbon cycling	15471	14447.8	15286.4	15619.1	16030.4	16166.7	15005.5	13784.7	15479.8
Metal homeostasis	2552.62	2381.4	2526.14	2570.88	2649.72	2658.7	2463.14	2287.89	2540.52
Nitrogen	4524.05	4207.14	4474.62	4594.71	4720.15	4773.8	4383.51	4076.22	4523.18
Organic remediation	7657.76	7175.08	7597.18	7727.6	7900.65	7948.45	7442.09	6931.92	7658.61
Other	192.133	181.494	188.344	198.314	205.732	210.438	177.1	163.327	187.076
Phosphorus	1508.43	1411.54	1485.09	1509.11	1533.14	1556.66	1452.74	1330.53	1489.63
Secondary metabolism	57.444	52.7028	56.3222	61.5109	65.7444	63.6684	59.1409	54.275	61.2842
Sulfur	3065.09	2840.81	3013.09	3085.3	3178.02	3218.98	2988.08	2726.08	3073.18
Virulence	567.853	534.146	557.069	573.006	596.23	604.587	554.652	497.318	570.796
